# Supplementary material for: Single-Cell Sequencing of Malignant Ascites Reveals Transcriptomic Remodeling of the Tumor Microenvironment during the Progression of Epithelial Ovarian Cancer
Source: Genes (Basel). 2022 Dec 2;13(12):2276. doi: 10.3390/genes13122276 (PMC9778425; doi:10.3390/genes13122276)
Supplement: Supplementary file 1 [file genes-13-02276-s001.zip]

Archive with 1 entries (1 files):
- genes-2014008-supplementary.pdf
